# Supplementary material for: Evaluation and Use of In-Silico Structure-Based Epitope Prediction with Foot-and-Mouth Disease Virus
Source: PLoS One. 2013 May 7;8(5):e61122. doi: 10.1371/journal.pone.0061122 (PMC3646828; doi:10.1371/journal.pone.0061122)
Supplement: File S1 — The EPIPREP source code. (ZIP) [file pone.0061122.s002.zip]

Archive with 1 entries (1 files):
- File S1 epiprep.tar.gz
