# Supplementary material for: Evaluation and Use of In-Silico Structure-Based Epitope Prediction with Foot-and-Mouth Disease Virus
Source: PLoS One. 2013 May 7;8(5):e61122. doi: 10.1371/journal.pone.0061122 (PMC3646828; doi:10.1371/journal.pone.0061122)
Supplement: File S2 — The EPI_PRESENT source code. (F) [file pone.0061122.s003.f]

C---- EPI-PRESENT
C---- Program supporting the analysis described by (ref)
C---- Accept output from Discotope, Ellipro and Epitopia
C---- - selected epitope prediction servers - and compile a table
C---- of the merged results.
C---- The PDB file produced by EPI-PREP is also required.
C---- Also a dummy pdb file is made to be used with RIVEM (ref) 
C---- to colour the predicted epitopes... colours are specified
C---- for each of the prediction programs and RGB values mixed
C---- for residues predicted by more than one.
C---- and a cammand line suitable for running RIVEM is suggested
C----
C---- Dave Stuart, 2013, Oxford University
C----
C---- Dimensions for up to 100,000 residues
	INTEGER NATM,NRES
	PARAMETER(NATM=10000000, NRES=100000)
	LOGICAL DISCO(NRES),ELLI(NRES),EPI(NRES)
	LOGICAL OUTSIDE(NRES)
	CHARACTER(3) RESTYPE(NRES)
	CHARACTER(12) RESUL
	INTEGER NCHN, NRESR, NS, NE_DISCO, N_REP, OK(NRES)
	REAL RS1, RS2, CUTOFF, R_IMM, PROB, ELP_SC, ELP_CUT
	CHARACTER(80) FLENAME, BUFFER
	CHARACTER(3) FLAG, RES
	CHARACTER(10) EP_RES
	CHARACTER(6) EP_BUFF
	CHARACTER(5) ELLI_S
	LOGICAL BLANK

C
	NE_DISCO=0
	NE_ELIP=0
	NE_EPI=0
	NATR=0
	DO J=1,NRES
	DISCO(J)=.false.
	ELLI(J)=.false.
	EPI(J)=.false.
	RESUL='            '
	RESTYPE(J)='   '
	OK(NRES)=0
	ENDDO
C
	WRITE(6,5)
5       FORMAT(' EPI-PRESENT',/,
	1' Assemble output from epitope prediction serveres',/)
C
	NREP=2
	WRITE(6,*)'Enter N_REP, min hits to report'
	READ(5,*) N_REP
C
	WRITE(6,10)
10	FORMAT(' Enter output file from Discotope ')
      	READ(5,15) FLENAME
15	FORMAT(A)
        OPEN(UNIT=1,FILE=FLENAME,FORM='FORMATTED')
C       
	WRITE(6,20)
20	FORMAT(' Enter html output file from Ellipro ')
        READ(5,15) FLENAME
        OPEN(UNIT=2,FILE=FLENAME,FORM='FORMATTED')
        WRITE(6,*)'Enter threshold for prob (def=0.3)'
        ELP_CUT=0.30
        READ(5,*)ELP_CUT
        WRITE(6,*)'Minumum proabability for an epitope:',ELP_CUT

C                                                                                                                                
        WRITE(6,30)
30	FORMAT(' Enter output file from Epitopia ')
        READ(5,15) FLENAME
        OPEN(UNIT=3,FILE=FLENAME,FORM='FORMATTED')
        WRITE(6,*)'Enter threshold for prob (def=0.174)'
        CUTOFF=0.174
        READ(5,*)CUTOFF
        WRITE(6,*)'Minumum proabability for an epitope:',CUTOFF
C
	WRITE(6,40)
40	FORMAT(' Enter pdb output file from Epip-prepare')
        READ(5,15) FLENAME
        OPEN(UNIT=10,FILE=FLENAME,FORM='FORMATTED')
C
	WRITE(6,50)
50	FORMAT(' Enter name for B factor labeled pdb outout file')
        READ(5,15) FLENAME
        OPEN(UNIT=20,FILE=FLENAME,FORM='FORMATTED')
C
C
C
C read discotope .txt output
		WRITE(6,*)'Start to read output from discotope'
	DO K=1,NRES
		READ(1,100,END=108,ERR=106) BUFFER
100		FORMAT(A80)
C		WRITE(6,*) ' line read:', BUFFER
C now pull out the data
		FLAG='  '
		READ(BUFFER,*,END=102,ERR=108)NCHN,NRESR,RES,NS,RS1,RS2,FLAG
102		CONTINUE
C		WRITE(6,*) NCHN, NRESR, RES, NS, RS1, RS2, FLAG
C		WRITE(6,*)'flag: ',FLAG
		IF(FLAG.NE.'<=B')GOTO 104
C		WRITE(6,*) 'EPITOPE DETECTED'
		NE_DISCO=NE_DISCO+1
		DISCO(NRESR)=.TRUE.
		RESTYPE(NRESR)=RES
104	ENDDO
106		WRITE(6,*) 'ERROR in doscotope input file'
		STOP
108		WRITE(6,*)'End of input from discotope ',NE_DISCO,
	1 ' epitope residues'
C
C read ellipro .html output
		WRITE(6,*)'Start to read output from ellipro'
C locate the start of the table
109		READ(2,100,END=208,ERR=206) BUFFER	
C		WRITE(6,*) 'LINE:', BUFFER
		CALL STRIPH(BUFFER,80,NE)
C		WRITE(6,*) '-HTML:', BUFFER
		READ(BUFFER(1:NE),*, END=109, ERR=109)ELLI_S
		IF(ELLI_S.NE.'Score')GOTO 109
		WRITE(6,*)' Table located, now read residue data'
C
C Note only chain one is of interest
C		
	DO K=1,NRES
C
230		READ(2,100,END=208,ERR=206) BUFFER	
		CALL STRIPH(BUFFER,80,NE)
		IF(BLANK(BUFFER, 80)) GOTO 230
C		WRITE(6,*) ' line read:', BUFFER
C now pull out the data
		READ(BUFFER,*,END=202,ERR=208)NCOUNT
C
232		READ(2,100,END=208,ERR=206) BUFFER
		IF(BLANK(BUFFER, 80)) GOTO 232	
		CALL STRIPH(BUFFER,80,NE)
C		WRITE(6,*) ' line read:', BUFFER
C now pull out the data
		READ(BUFFER,*,END=202,ERR=208)NCHN
C
234		READ(2,100,END=208,ERR=206) BUFFER
		IF(BLANK(BUFFER, 80)) GOTO 234	
		CALL STRIPH(BUFFER,80,NE)
C		WRITE(6,*) ' line read:', BUFFER
C now pull out the data
		READ(BUFFER,*,END=202,ERR=208)NRESR
C
236		READ(2,100,END=208,ERR=206) BUFFER
		IF(BLANK(BUFFER, 80)) GOTO 236	
		CALL STRIPH(BUFFER,80,NE)
C		WRITE(6,*) ' line read:', BUFFER
C now pull out the data
		READ(BUFFER,*,END=202,ERR=208)RES
C
238		READ(2,100,END=208,ERR=206) BUFFER	
		IF(BLANK(BUFFER, 80)) GOTO 238
		CALL STRIPH(BUFFER,80,NE)
C		WRITE(6,*) ' line read:', BUFFER
C now pull out the data
		READ(BUFFER,*,END=202,ERR=208)ELP_SC
202		CONTINUE
		IF(NCHN.EQ.1) THEN
			IF(ELP_SC.LT.ELP_CUT)GOTO 204
C			WRITE(6,*) 'EPITOPE DETECTED',NCOUNT,NCHN,NRESR,RES,ELP_SC
			ELLI(NRESR)=.TRUE.
			RESTYPE(NRESR)=RES
			NE_ELIP=NE_ELIP+1
		ENDIF
204	ENDDO
206		WRITE(6,*) 'ERROR in ellipro input file'
		STOP
208		WRITE(6,*)'End of input from ellipro ',NE_ELIP,
	1 ' epitope residues'
C
C read epitopia .txt output
C first line is header.
C Data: residue immunogenicity probablity B/E
		WRITE(6,*)'Start to read output from epitopia'
		READ(3,100,END=308,ERR=306) BUFFER
	DO K=1,NRES
		READ(3,100,END=308,ERR=306) BUFFER
C		WRITE(6,*) ' line read:', BUFFER
C now pull out the data
		FLAG='  '
		READ(BUFFER,*,END=302,ERR=308)EP_RES,R_IMM,PROB,FLAG
302		CONTINUE
C		WRITE(6,*)EP_RES,R_IMM,PROB,FLAG
		IF(PROB.LT.CUTOFF)GOTO 304
C		WRITE(6,*) 'EPITOPE DETECTED'
		NE_EPI=NE_EPI+1
C unpack string
		RES(1:3)=EP_RES(1:3)
		EP_BUFF='      '
		DO J=4,10
			IF(EP_RES(J:J).EQ.':')GOTO 303
			EP_BUFF(J-3:J-3)=EP_RES(J:J)
		ENDDO
303		CONTINUE		
		READ(EP_BUFF,*)NRESR
		EPI(NRESR)=.true.
		RESTYPE(NRESR)=RES
304	ENDDO
306		WRITE(6,*) 'ERROR in epitopia input file'
		STOP
308		WRITE(6,*)'End of input from epitopia  ',NE_EPI,
	1 ' epitope residues'
C Report results for residues with more than N_REP hits
	WRITE(6,402)
402	FORMAT(//,' RESNUM RES   HIT WITH') 
	N_MEET=0
	DO J=1,NRES
	NHIT=0
	RESUL='            '
	IF(DISCO(J))NHIT=NHIT+1
	IF(ELLI(J))NHIT=NHIT+1
	IF(EPI(J))NHIT=NHIT+1
	IF(NHIT.GE.N_REP)THEN
		OK(J)=NHIT
		N_MEET=N_MEET+1
		NSTA=1
	 	IF(DISCO(J))THEN
			RESUL(NSTA:NSTA+1)='DI '				
			NSTA=NSTA+3
			ENDIF
		IF(ELLI(J))THEN
			RESUL(NSTA:NSTA+1)='EL '				
			NSTA=NSTA+3
			ENDIF
		IF(EPI(J))THEN
			RESUL(NSTA:NSTA+1)='EP '				
			ENDIF
		WRITE(6,404)J,RESTYPE(J),RESUL
404		FORMAT(' ',I6,' ',A3,'   ',A12)
		ENDIF 
	ENDDO
	WRITE(6,*)
	WRITE(6,*)N_MEET,' residues have at least ',N_REP,' hits'
	WRITE(6,*)
C
C Now process pdb file
C
C Firstly find RMS radius and then select outer epitopes
C
	SUMSQ=0.0
	DO J=1,NATM
C	WRITE(6,*)'READ LINE'
		READ(10,15,err=504,end=504)BUFFER
		IF(BUFFER(1:4).EQ.'ATOM') THEN
			NATR=NATR+1
C flag epitopes in all chains
			READ(BUFFER(31:54),502)X,Y,Z
502			FORMAT(3F8.3)
			SUMSQ=SUMSQ+(X**2+Y**2+Z**2)
			ENDIF
		ENDDO
504	IF(NATR.GT.0)RMS=SQRT(SUMSQ/NATR)
	WRITE(6,*)'RMS radius (epitope cuttoff)=',RMS
	SQRAD=RMS**2
	REWIND(UNIT=10)
C
	NATR=0
	NEPAT=0
	NEPATOK=0 
	DO J=1,NATM
C	WRITE(6,*)'READ LINE'
		READ(10,15,err=600,end=600)BUFFER
		IF(BUFFER(1:4).EQ.'ATOM') THEN
			NATR=NATR+1
C flag epitopes in all chains
			READ(BUFFER(23:26),*)NRESR
C			WRITE(6,*)NRESR, ' Read'
			B=0.0
C			IF(OK(NRESR).GT.0) WRITE(6,*) 'Epitope hit'
			IF(OK(NRESR).GT.0) THEN
				NEPAT=NEPAT+1
				READ(BUFFER(31:54),502)X,Y,Z
				SQ=(X**2+Y**2+Z**2)
				IF(SQ.GE.SQRAD)THEN
					B=OK(NRESR)*20.0
					NEPATOK=NEPATOK+1
					ENDIF
				ENDIF				
			WRITE(BUFFER(61:66),508)B
508			FORMAT(F6.2)			
			ENDIF
		WRITE(20,15)BUFFER
		ENDDO
600	CONTINUE
	WRITE(6,*)NATR,' atoms read from Epi_prepare file'
	WRITE(6,*)NEPAT,' atoms in epitopes,',NEPATOK,' external'
	CLOSE(UNIT=20)
	STOP
	END
C
	LOGICAL FUNCTION BLANK(BUFF,N)
	CHARACTER*80 BUFF
	BLANK=.true.
	DO JF=1,N
		IF(BUFF(JF:JF).NE.' ')BLANK=.false.
	ENDDO
	RETURN
	END

C	
	SUBROUTINE STRIPH(STRING,NS,NM)
C
	INTEGER NS, NE
	CHARACTER*80 STRING
	CHARACTER*1 MARK
	LOGICAL OPEN,CLOSE
C
	OPEN = .false.
	NM=NS
	DO J=1,NS
		IF(J.GT.NM) GOTO 10
				IF(STRING(J:J).EQ.'<')then
15					MARK=STRING(J:J)
					DO JJ=J,NM-1
						STRING(JJ:JJ)=STRING(JJ+1:JJ+1)
					ENDDO
					STRING(NM:NM)=' '
					NM=NM-1
					IF(MARK.NE.'>')goto 15
				ENDIF
	ENDDO
10	CONTINUE
	RETURN
	END
		

	

	
